# Supplementary material for: An Engineered sgsh Mutant Zebrafish Recapitulates Molecular and Behavioural Pathobiology of Sanfilippo Syndrome A/MPS IIIA
Source: Int J Mol Sci. 2021 May 31;22(11):5948. doi: 10.3390/ijms22115948 (PMC8197930; doi:10.3390/ijms22115948)
Supplement: Supplementary file 1 [file ijms-22-05948-s001.zip]

Archive with 1 entries (1 files):
- ijms-1206088-supplementary.pdf
